# Supplementary material for: Where Does Human Plague Still Persist in Latin America?
Source: PLoS Negl Trop Dis. 2014 Feb 6;8(2):e2680. doi: 10.1371/journal.pntd.0002680 (PMC3916238; doi:10.1371/journal.pntd.0002680)
Supplement: Supporting Information S2 — Excel database of countries with presence of cases of human plague in Latin America, 1899–2012. (XLSX) [file pntd.0002680.s002.xlsx]

## Sheet: Presence
Year	Argentina	Bolivia	Brazil	Chile	Cuba	Ecuador	El Salvador	Mexico	Panama	Paraguay	Peru	Puerto Rico	Uruguay	Venezuela
1899	1	0	1	0	0	0	0	0	0	1	0	0	0	0
1900	1	0	1	0	0	0	0	0	0	0	0	0	0	0
1901	1	0	1	0	0	0	0	0	0	0	0	0	1	0
1902	1	0	1	0	0	0	0	1	0	0	0	0	0	0
1903	1	0	1	1	0	0	0	0	0	0	1	0	0	0
1904	1	0	1	0	0	0	0	0	0	0	1	0	0	0
1905	1	0	1	0	0	0	0	0	1	0	1	0	0	0
1906	1	0	1	0	0	0	0	0	0	0	1	0	0	0
1907	1	0	1	0	0	0	0	0	0	0	1	0	0	0
1908	1	0	1	0	0	1	0	0	0	0	1	0	0	1
1909	1	0	1	0	0	1	0	0	0	0	1	0	0	1
1910	1	0	1	0	0	1	0	0	0	0	1	0	0	1
1911	1	0	1	0	0	1	0	0	0	0	1	0	0	1
1912	1	0	1	0	1	1	0	0	0	0	1	1	0	1
1913	1	0	1	0	0	1	0	0	0	0	1	0	0	1
1914	1	0	1	0	0	1	0	0	0	0	1	0	0	1
1915	1	0	1	0	1	1	0	0	0	0	1	0	0	1
1916	1	0	1	0	0	1	0	0	0	0	1	0	0	1
1917	1	0	1	0	0	1	0	0	0	0	1	0	0	1
1918	1	0	1	0	0	1	0	0	0	0	1	0	0	1
1919	1	0	1	0	0	1	0	0	0	0	1	0	0	1
1920	1	0	1	0	0	1	0	0	0	0	1	0	0	1
1921	1	1	1	0	0	1	0	0	0	0	1	1	0	1
1922	1	1	1	0	0	1	0	0	0	0	1	0	0	1
1923	1	0	1	0	0	1	0	1	0	0	1	0	0	1
1924	1	0	1	0	0	1	0	0	0	0	1	0	0	1
1925	1	0	1	0	0	1	0	0	0	0	1	0	0	1
1926	1	0	1	0	0	1	0	0	0	0	1	0	0	1
1927	1	0	1	0	0	1	0	0	0	0	1	0	0	1
1928	1	1	1	0	0	1	0	0	0	0	1	0	0	1
1929	1	0	1	0	0	1	0	0	0	0	1	0	1	1
1930	1	0	1	1	0	1	0	0	0	0	1	0	0	1
1931	1	0	1	1	0	1	0	0	0	0	1	0	0	1
1932	1	1	1	0	0	1	0	0	0	0	1	0	1	1
1933	1	1	1	0	0	1	0	0	0	0	1	0	0	1
1934	1	1	1	0	0	1	0	0	0	0	1	0	0	0
1935	1	1	1	0	0	1	0	0	0	0	1	0	0	0
1936	1	1	1	0	0	1	0	0	0	0	1	0	0	0
1937	1	1	1	0	0	1	0	0	0	0	1	0	0	0
1938	1	1	1	0	0	1	0	0	0	0	1	0	0	0
1939	1	1	1	0	0	1	0	0	0	0	1	0	0	1
1940	1	1	1	0	0	1	0	0	0	0	1	0	0	0
1941	1	1	1	0	0	1	0	0	0	0	1	0	0	0
1942	1	1	1	0	0	1	0	0	0	0	1	0	0	0
1943	1	1	1	0	0	1	0	0	0	0	1	0	0	1
1944	1	1	1	0	0	1	0	0	0	0	1	0	0	0
1945	1	1	1	0	0	1	0	0	0	0	1	0	0	0
1946	1	1	1	0	0	1	0	0	0	0	1	0	0	0
1947	1	1	1	0	0	1	0	0	0	0	1	0	0	0
1948	1	1	1	0	0	1	0	0	0	0	1	0	0	1
1949	1	1	1	0	0	1	0	0	0	0	1	0	0	1
1950	0	1	1	0	0	1	0	0	0	0	1	0	0	1
1951	1	1	1	0	0	1	0	0	0	0	1	0	0	1
1952	1	1	1	0	0	1	0	0	0	0	1	0	0	0
1953	0	1	1	0	0	1	0	0	0	0	1	0	0	1
1954	0	1	1	0	0	1	0	0	0	0	1	0	0	0
1955	0	1	1	0	0	1	1	0	0	0	1	0	0	0
1956	0	1	1	0	0	1	0	0	0	0	1	0	0	1
1957	0	1	1	0	0	1	0	0	0	0	1	0	0	0
1958	1	1	1	0	0	1	0	0	0	0	1	0	0	0
1959	0	1	1	0	0	1	0	0	0	0	1	0	0	0
1960	0	1	1	0	0	1	0	0	0	0	1	0	0	1
1961	0	1	1	0	0	1	0	0	0	0	1	0	0	1
1962	0	1	1	0	0	1	0	0	0	0	1	0	0	1
1963	0	1	1	0	0	1	0	0	0	0	1	0	0	1
1964	0	1	1	0	0	1	0	0	0	0	1	0	0	0
1965	0	1	1	0	0	1	0	0	0	0	1	0	0	0
1966	0	1	1	0	0	1	0	0	0	0	1	0	0	0
1967	0	1	1	0	0	1	0	0	0	0	1	0	0	0
1968	0	1	1	0	0	1	0	0	0	0	1	0	0	0
1969	0	1	1	0	0	1	0	0	0	0	1	0	0	0
1970	0	1	1	0	0	1	0	0	0	0	1	0	0	0
1971	0	1	1	0	0	1	0	0	0	0	1	0	0	0
1972	0	0	1	0	0	1	0	0	0	0	1	0	0	0
1973	0	0	1	0	0	1	0	0	0	0	1	0	0	0
1974	0	1	1	0	0	0	0	0	0	0	1	0	0	0
1975	0	1	1	0	0	0	0	0	0	0	1	0	0	0
1976	0	1	1	0	0	1	0	0	0	0	1	0	0	0
1977	0	1	1	0	0	0	0	0	0	0	0	0	0	0
1978	0	1	1	0	0	0	0	0	0	0	1	0	0	0
1979	0	1	0	0	0	0	0	0	0	0	0	0	0	0
1980	0	1	1	0	0	0	0	0	0	0	0	0	0	0
1981	0	1	1	0	0	1	0	0	0	0	1	0	0	0
1982	0	1	1	0	0	1	0	0	0	0	1	0	0	0
1983	0	1	1	0	0	1	0	0	0	0	1	0	0	0
1984	0	1	1	0	0	1	0	0	0	0	1	0	0	0
1985	0	0	1	0	0	1	0	0	0	0	1	0	0	0
1986	0	1	1	0	0	0	0	0	0	0	0	0	0	0
1987	0	1	1	0	0	0	0	0	0	0	1	0	0	0
1988	0	1	1	0	0	0	0	0	0	0	1	0	0	0
1989	0	1	1	0	0	0	0	0	0	0	0	0	0	0
1990	0	1	1	0	0	0	0	0	0	0	1	0	0	0
1991	0	0	1	0	0	0	0	0	0	0	1	0	0	0
1992	0	0	1	0	0	0	0	0	0	0	1	0	0	0
1993	0	0	1	0	0	0	0	0	0	0	1	0	0	0
1994	0	0	1	0	0	0	0	0	0	0	1	0	0	0
1995	0	0	1	0	0	0	0	0	0	0	1	0	0	0
1996	0	1	1	0	0	0	0	0	0	0	1	0	0	0
1997	0	1	1	0	0	1	0	0	0	0	1	0	0	0
1998	0	1	1	0	0	1	0	0	0	0	1	0	0	0
1999	0	0	1	0	0	1	0	0	0	0	1	0	0	0
2000	0	1	1	0	0	1	0	0	0	0	1	0	0	0
2001	0	0	0	0	0	1	0	0	0	0	1	0	0	0
2002	0	0	0	0	0	0	0	0	0	0	1	0	0	0
2003	0	0	0	0	0	0	0	0	0	0	1	0	0	0
2004	0	0	0	0	0	1	0	0	0	0	1	0	0	0
2005	0	0	1	0	0	1	0	0	0	0	1	0	0	0
2006	0	0	0	0	0	0	0	0	0	0	1	0	0	0
2007	0	0	0	0	0	0	0	0	0	0	1	0	0	0
2008	0	1	0	0	0	1	0	0	0	0	1	0	0	0
2009	0	0	0	0	0	0	0	0	0	0	1	0	0	0
2010	0	1	0	0	0	0	0	0	0	0	1	0	0	0
2011	0	0	0	0	0	0	0	0	0	0	1	0	0	0
2012	0	1	0	0	0	0	0	0	0	0	1	0	0	0
Total	54	66	102	3	2	80	1	2	1	1	105	2	3	38
